# Supplementary material for: BRCA1 Promoter Hypermethylation in Malignant Breast Tumors and in the Histologically Normal Adjacent Tissues to the Tumors: Exploring Its Potential as a Biomarker and Its Clinical Significance in a Translational Approach
Source: Genes (Basel). 2023 Aug 25;14(9):1680. doi: 10.3390/genes14091680 (PMC10530732; doi:10.3390/genes14091680)
Supplement: Supplementary file 1 [file genes-14-01680-s001.zip]

Archive with 1 entries (1 files):
- genes-2556484-supplementary.pdf
